# Supplementary material for: Characterization of PANoptosis-related genes in Crohn’s disease by integrated bioinformatics, machine learning and experiments
Source: Sci Rep. 2024 May 22;14:11731. doi: 10.1038/s41598-024-62259-w (PMC11111690; doi:10.1038/s41598-024-62259-w)
Supplement: Supplementary file 1 — Supplementary Information. [file 41598_2024_62259_MOESM1_ESM.zip]

Archive with 6 entries (6 files):
- Supplementary files.docx
- Table S1.xls
- Table S2.xls
- Table S3.xls
- Table S4.xls
- Table S5.xls
