# Supplementary material for: Characterization of PANoptosis-related genes in Crohn’s disease by integrated bioinformatics, machine learning and experiments
Source: Sci Rep. 2024 May 22;14:11731. doi: 10.1038/s41598-024-62259-w (PMC11111690; doi:10.1038/s41598-024-62259-w)
Supplement: Supplementary file 1 — Supplementary Information. [file 41598_2024_62259_MOESM1_ESM.zip › Table S1.xls]

## Sheet: Sheet1
Supplementary file 1: Table S1. PRGs reported in published articles.
Reference	Gene Symbol	Reference	Gene Symbol	Reference	Gene Symbol	Reference	Gene Symbol	Reference	Gene Symbol	Reference	Gene Symbol
Sun W 2023	CASP8	Pan H 2022	AIFM1	Wang Y 2021	ADAR	Samir P 2020	ZBP1	Sundaram B 2023	NLRP12	Chen W 2023	ZBP1
	BCL2		AKT3		MEFV		NLRP3		TLR2		RIPK3
	CASP3		APAF1		AIM2		RIPK1		TLR4		CASP8
	FAS		APPL1		NLRP1		RIPK3		IRF1		PYCARD
	BAX		BMF		NLRC4		CASP1		CASP1		CASP1
	XIAP		BNIP3L		NLRP9		CASP6		GSDMD		CASP3
	CFLAR		BOK		NLRP3		CASP8		GSDME		CASP7
	FASLG		CASP10		ZBP1		PYCARD		CASP3		MLKL
	CASP10		CASP2		TNFRSF1A		MAP3K7		CASP7		IL18
	TP53		CASP6		PYCARD		TNFAIP3		CASP8		IL1B
	AIFM1		CASP7		FADD		RNF31		MLKL		GSDMD
	CASP9		CASP8		CASP10		RBCK1		RIPK3		GSDME
	TNFSF10		CD14		CASP1		PSTPIP2		PYCARD		AIM2
	MCL1		CHUK		CASP2		SHARPIN		NLRP3		CASP5
	BCL2L1		CRADD		CASP12				MYD88		NLRC4
	CYCS		DFFA		CASP4						NLRP1
	BIRC5		DFFB		CASP3						GSDMA
	BCL2L11		E2F1		CASP6						GSDMB
	CASP7		HMGB2		CASP5						GSDMC
	TNFRSF10B		IGF1		CASP7						CASP4
	PRKCD		LY96		GSDME						NAIP
	CASP2		PPP3R1		CASP8						MEFV
	NAIP		TFDP1		MLKL						NLRP6
	TNF		TICAM1		GSDMD						NLRP9
	BOK		TNFRSF1A		RIPK3						NLRP3
	CASP6		TNFSF10		RIPK1						ADAR
	CASP1		TP73		NAIP						RIPK1
	MAPK8		TRAF2		TNF						FADD
	PAWR		UACA		NLRP6						FAS
	AKT1		UNC5B		GSDMA						TNF
	BIRC2		YWHAE		GSDMC						CASP9
	TNFRSF10A		YWHAG		GSDMB						DIABLO
	PARP1		FADD		APAF1						BAX
	BIRC3		FAS		BAK1						BAK1
	SIVA1		FASLG		BAX						CASP6
	BID		MLKL		DIABLO						TNFRSF1A
	AIFM3		RIPK1		DCN						CASP12
	DIABLO		RIPK3		CASP9						DCN
	KRAS		TLR3		FAS						CASP10
	AIFM2		TNF								APAF1
	MOAP1		BAK1								CASP2
	API5		BAX								IRF1
	MAPK1		CASP1								STING1
	BAK1		CASP3								IFNAR1
	CDKN1A		CASP4								SCAF11
	BIRC7		CASP5								MAP3K7
	AATK		CHMP2A								FASLG
	FADD		CHMP2B
	NRAS		CHMP3
	MAP3K5		CHMP4A
	CCAR2		CHMP4B
	CCAR1		CHMP4C
	STAT3		CHMP6
	PEA15		CHMP7
	MAPK14		CYCS
	RIPK1		ELANE
	AVEN		GSDMD
	AEN		GSDME
	CASP4		GZMB
	BFAR		HMGB1
	TP53AIP1		IL18
	AATF		IL1A
	TNFRSF1A		IL1B
	BBC3		IRF1
	MYC		IRF2
	CIAPIN1		TP63
	NAIF1
	APAF1
	PERP
	BAD
	ANXA5
	TRIAP1
	AREL1
	ECSCR
	TNFRSF10C
	MDM2
	TNFRSF10D
	CAAP1
	CASP14
	NFKB1
	JUN
	TP53BP2
	TRAF2
	CASP5
	MTOR
	BCL2L2
	E2F1
	ELAPOR1
	BIK
	GZMB
	DDIAS
	PTEN
	BLCAP
	NIBAN2
	BCL2L14
	PYCARD
	NIBAN1
	CDK1
	DFFA
	EGFR
	NOL3
	BECN1
	PTGS2
	MAPK3
	RAF1
	TRADD
	ATM
	ELAPOR2
	BCL2L10
	HSPA5
	FOXO3
	DAXX
	HTRA2
	CDKN2A
	AATBC
	CCND1
	TET2
	TP73
	MAPK10
	TNFSF12
	TGFB1
	SEPTIN4
	TNFRSF25
	RELA
	ACTA2
	CLU
	BCL2L13
	HIF1A
	MAPK9
	PIK3CG
	VEGFA
	SIRT1
	CSE1L
	XAF1
	NIBAN3
	IGF1R
	CDK2
	IGF1
	PMAIP1
	NFKBIA
	VDAC1
	XIAPP3
	XIAPP2
	IL2
	HRK
	DFFB
	PPP1R13B
	PDCD6
	RIPK3
	IFNG
	DDIT3
	RNF7
	API5P1
	CTNNB1
	AKT2
	APP
	STAT1
	CIAPIN1P
	TRIAP1P1
	API5P2
	ENSG00000228998
	ENSG00000271253
	ENSG00000271623
	LOC100505995
	XIAPP1
	ENSG00000218073
	ENSG00000259286
	LOC100131159
	LOC390600
	ENSG00000237653
	ENSG00000288255
	LOC100129725
	LOC124903553
	BCL2A1
	PDCD5
	RASGRP1
	PPARG
	MIR21
	ABL1
	PTK2
	TRAF1
	ESR1
	HSPB1
	THAP1
	IL6
	FAF1
	AKT3
	RB1
	IL1B
	MAP2K1
	DAPK1
	RIPK2
	SYVN1
	GSK3B
	BIRC8
	HMGB1
	CHUK
	NFE2L2
	STK4
	SRC
	PML
	HRAS
	CHEK2
	PIK3CA
	CDKN1B
	TERT
	TNFRSF1B
	PCNA
	NGF
	RNF34
	CD4
	TNFAIP3
	YWHAB
	BIRC6
	IKBKB
	TXN
	NR3C1
	BRCA1
	MAP3K1
	PAK2
	NR4A1
	SOD1
	CAT
	HSPA4
	ENDOG
	CD40
	HMOX1
	JAK2
	EGF
	CCNA2
	IRF1
	PRPF8
	SOD2
	TNFRSF11B
	IL10
	HSP90AA1
	NLRP1
	IL3
	YWHAQ
	CCNB1
	IFNA1
	IKBKG
	MAP2K4
	CARD8
	TET2-AS1
	PDCD6IP
	STK17B
	IGFBP3
	CDK4
	IFI27
	HDAC9
	PRKCA
	IL2RA
	STK17A
	CDK5
	AR
	ERBB2
	YWHAE
	FOS
	SMPD1
	ATG5
	MAP3K7
	HIPK2
	PRKN
	CTSD
	KRT18
	NOS2
	TP63
	HDAC1
	SP1
	TNFRSF6B
	TNFSF11
	CDH1
	ABCB1
	BNIP3
	ATR
	PDCD4
	SQSTM1
	MADD
	CASP12
	IER3IP1
	CSNK2A1
	DNM1L
	RARA
	DAPK3
	LGALS1
	YAP1
	HSPA1A
	TNFSF13B
	PDCD10
	PRKCE
	IRF3
	BDNF
	CD40LG
	CXCR4
	YWHAZ
	FAM215A
	TIGAR
	TGM2
	GAS2
	NGFR
	PRF1
	FOXO1
	BAG1
	FLT3
	PIM1
	CXCL8
	PLK1
	FHIT
	PIK3R1
	PTPA
	IER3
	PIDD1
	PRKCI
	STK11
	IL15
	IL24
	CHEK1
	GSN
	CD27
	CARD16
	EP300
	WWOX
	MMP9
	DNASE1L3
	PTPN13
	YWHAG
	RPS3
	CRADD
	JAK1
	TIA1
	PLEKHF1
	YWHAH
	SPHK1
	STK3
	TRAF6
	H2AX
	CDK6
	NOTCH1
	TNFRSF21
	ACIN1
	BMF
	EIF2AK2
	TNFSF14
	ITPR1
	PPP1R13L
	SHC1
	KIT
	CIDEC
	KDR
	TLR2
	PRKCB
	MIR34A
	BMP6
	GDF15
	LGALS3
	TRAF3
	BCL10
	ATRAID
	TLR4
	MIR146A
	CIDEA
	NPM1
	EIF2S1
	TNFRSF12A
	TOP1.00
	IL5
	MAP3K14
	BCAP31
	FGF2
	GADD45A
	ERN1.00
	CD5L
	GAS5
	BRAF
	NTRK1
	INS
	STK24
	CREB1
	PPP1R15A
	CDKN3
	MALAT1
	KAT5
	GAPDH
	HGF
	THOC1
	OLR1
	CENPS
	FGFR3
	DNAJA3
	MET
	BAG3
	UACA
	BNIP3L
	ICAM1
	CDC25C
	DEDD
	MT-RNR2
	ESR2
	CASP8AP2
	IL1A
	CTSB
	NQO1
	BAG6
	RPS6KB1
	SPP1
	REL
	PDCD1
	IL4
	TSC2
	MAPK8IP1
	RBM5
	PCSK9
	RARB
	VIM
	NDRG1
	DAPK2
	PRKCZ
	CENPS-CORT
	PLEKHF2
	ATF2
	RNASEL
	UNC5B
	EPO
	NFKB2
	EGR1
	OPA1
	LCK
	FGFR2
	PTRH2
	MDM4
	SLC25A6
	STPG1
	HSPD1
	BAG4
	MAPK11
	FNIP2
	XBP1
	BCL2L12
	GORASP1
	SLC25A5
	DAD1
	BMP2
	MKI67
	MFN2
	ACHE
	CXCL12
	ERBB4
	SUMO1
	STAT5A
	PSEN1
	RASSF1
	AXIN1
	LMNB1
	FASN
	SFRP1
	HSP90AB1
	MAP2K6
	BMP4
	CSF2
	PRKD1
	EZH2
	SIAH1
	FCMR
	C1QBP
	MEF2A
	SLC25A4
	CAV1
	LYN
	NOS3
	CDK11B
	NLRP3
	SATB1
	KITLG
	HSPA8
	BCL2L2-PABPN1
	ODC1
	SPHK2
	EIF2AK3
	BTK
	MYCN
	IRS1
	MAPT
	ZC3H12A
	SMAD7
	IL17A
	LTBR
	MEG3
	MALT1
	IFNB1
	AIMP1
	TXN2
	TSC1
	MAP2K7
	DPF2
	EI24
	PAK1
	FAIM2
	HK2
	RAC1
	LMNA
	TAX1BP1
	TIAL1
	CSNK2A2
	UNC5A
	NOX4
	MIR145
	SH3GLB1
	LCN2
	DAP3
	AURKA
	IL9
	RET
	ALOX12
	PHLDA1
	NTRK2
	PTK2B
	CSF3
	HOTAIR
	TRAF5
	BCL2L15
	RELB
	GCG
	CARD11
	SMAD2
	S100A9
	PPM1D
	CD274
	IFIH1
	GSK3A
	ANXA1
	DUSP19
	SPTAN1
	PTPN11
	TMBIM6
	TG
	GIMAP5
	TNFRSF13B
	CASP16P
	CXCR3
	SET
	PIK3CB
	DYNLL1
	PHLPP1
	FAIM
	GADD45B
	CTLA4
	PINK1
	IGF2
	STAT5B
	PDPK1
	HBB
	CBL
	PRKDC
	DUSP1
	MLKL
	THAP3
	PRKCQ
	BCL6
	MEF2D
	MMP2
	XRCC6
	CAPN1
	LEP
	TNFSF13
	RHOB
	HTT
	ITGB1
	RFFL
	CCND3
	CDC25A
	HDAC2
	JUND
	AXL
	RAC2
	APC
	ATF3
	PRKAA1
	CD28
	S100A8
	SH2D1A
	TNFSF15
	GSDME
	NUPR1
	ROCK1
	APOE
	APEX1
	PPARA
	THBS1
	TIMP1
	ING1
	IAPP
	LGALS9
	TGFBR1
	ZFAT
	LOC111255642
	CELF2
	PPP2CA
	MIF
	ASAH2
	PTPRC
	ITGAM
	TNFRSF8
	PPM1F
	ERBB3
	PKN1
	CDK5R1
	SFN
	BNIP1
	MLH1
	DNMT1
	PRKCH
	MIR155
	DIDO1
	SFRP2
	TGFA
	AGER
	NOS1
	TYMP
	LTA
	PIK3R2
	MAP3K6
	MIR221
	TFAP2A
	CCL2
	PRKAB1
	RHOA
	FOXP3
	TIMP3
	IFI6
	SMPD2
	SERPINB5
	ATF4
	YY1
	PIM3
	PPIA
	TSPO
	SPATA4
	TLR3
	BCR
	NEAT1
	SFRP4
	ATF6
	MAVS
	PLK3
	LATS2
	TGFBR2
	EIF5A
	GDNF
	PLSCR1
	TFRC
	RNF144B
	SRGN
	CTSG
	IL13
	HAX1
	SOX4
	RARS1
	IL18
	HNRNPA1
	HDAC3
	TFPT
	CDK11A
	PIM2
	GAS6
	RACK1
	NOD1
	TAF6
	SIRT3
	FIS1
	CAPN2
	DNAJB13
	DAB2IP
	THAP2
	RPS6KA1
	MIR29B1
	ID1
	NRG1
	ITGB3BP
	PRDX1
	PRNP
	NR1H2
	TNFRSF9
	SKP2
	SMAD4
	PTGES
	CD8A
	KMT2A
	TUG1
	CD44
	CXCL10
	RASSF6
	P2RX7
	VDAC2
	RAG1
	DNASE1
	WT1
	ITCH
	CD36
	SOCS3
	KLF11
	ETS1
	NRP1
	MIR29A
	PARK7
	SAV1
	GRB2
	MYB
	EAF2
	TRIM28
	ITGB4
	GSTP1
	ABCC1
	SNCA
	RPS27A
	MAX
	HSP90B1
	ALOX5
	MIR214
	JAK3
	PDGFRB
	DEDD2
	MAP2K3
	PLCG1
	PVT1
	PRDX2
	USP7
	PSIP1
	HSF1
	CREBBP
	IL7
	TRIM27
	RUNX2
	AHR
	PPP1CA
	PDCD2
	EPHA3
	ANGPT2
	CCND2
	NLRC4
	HUWE1
	TUBB
	FEM1B
	CCN4
	PTHLH
	HMGCR
	TNFRSF4
	SGK1
	NUMA1
	DCC
	MPO
	RALA
	PIR
	BEX3
	MXD1
	CCN1
	BUB1B
	EIF4G2
	CD19
	SYK
	TMBIM4
	UBC
	EPHA2
	MAPK13
	AURKB
	MAP2K2
	CIDEB
	PECAM1
	DKK1.00
	F2R
	KLLN
	GLI1
	ETS2
	MAGEH1
	ING3
	HNRNPK
	NTN1
	SFRP5
	PKM
	MIR143
	UBD
	VDR
	RALBP1
	PLA2G6
	LRBA
	PLSCR3
	FYN
	CD47
	E2F3
	UCA1
	TPT1
	NLRP10
	CAPNS1
	GABARAP
	PRKACA
	OSMR
	THPO
	TYMS
	MAP3K15
	MMP1
	NOD2
	CSF1
	WEE1
	UNC5D
	ACP1
	TICAM1
	HBEGF
	RNF13
	MIR222
	PRKCG
	IKBKE
	MSH2
	ADIPOQ
	IGF2R
	PEG3
	MIR195
	MAGED1
	NFKBIB
	CRP
	EIF4E
	GRAMD4
	CUL1
	MIR15A
	PDCD7
	MAF
	SFPQ
	TFDP1
	NME6
	PPP2R2B
	PRDX5
	AGAP2
	PLAUR
	MIR126
	ADA
	TGFB2
	GZMA
	TRAF4
	PROM1
	CALR
	ABCG2
	TNFRSF11A
	SHISA5
	RXRA
	PIN1
	MECOM
	JADE1
	PPM1L
	PTPN6
	BMI1
	TP73-AS1
	CAST
	HSPA9
	G6PD
	TUBA1B
	BCAR1
	SH3KBP1
	PRL
	BEX2
	CTSL
	SMAD3
	CYLD
	HSD17B10
	EPOR
	BMX
	PARM1
	TNFAIP8
	DNTT
	MEFV
	PSMC6
	SMPD3
	PHB1
	RAD21
	PTGS1
	UBE2K
	INPP5D
	MIR125A
	FGFR1
	FOXM1
	PIK3C3
	ELAVL1
	TWIST1
	GPX4
	SLC7A11
	ACSL4
	NCOA4
	SLC40A1
	SLC3A2
	ALOX15
	IREB2
	ITPK1
	IPMK
	TRPM7
	GSDMD
	GSDMC
	GSDMB
	GSDMA
	AIM2
	DPP9
	ZBP1
	DPP8
	MIR223
	TRIM24
PRGs, PANoptosis-related genes.
