# Supplementary material for: Characterization of PANoptosis-related genes in Crohn’s disease by integrated bioinformatics, machine learning and experiments
Source: Sci Rep. 2024 May 22;14:11731. doi: 10.1038/s41598-024-62259-w (PMC11111690; doi:10.1038/s41598-024-62259-w)
Supplement: Supplementary file 1 — Supplementary Information. [file 41598_2024_62259_MOESM1_ESM.zip › Table S2.xls]

## Sheet: Sheet1
Supplementary file 2: Table S2. Primer sequences of qRT-PCR.
Gene	Forward Sequence	Reverse Sequence
Human GAPDH	GGAGCGAGATCCCTCCAAAAT	GGCTGTTGTCATACTTCTCATGG
Human CD44	CTGCCGCTTTGCAGGTGTA	CATTGTGGGCAAGGTGCTATT
Human CIDEC	CAGCAGCTCCTCGATGCTAC	TCAGACAGGTCGGGATAAGGG
Human NDRG1	CTCCTGCAAGAGTTTGATGTCC	TCATGCCGATGTCATGGTAGG
Human NUMA1	GGGCTAAACCTTAATGAGGACC	AGGAAGCGAATCTCCCTCTTG
Human PEA15	CCTGACCTACTCACTATGGTGG	GATACGGGTTAGCTTGGTGTC
Human RAG1	CTGTTCCGGGTGAGATCCTTT	TAACAATGGCTGAGTTGGGAC
Human S100A8	ATGCCGTCTACAGGGATGAC	ACTGAGGACACTCGGTCTCTA
Human S100A9	TGGAGGACCTGGACACAAATG	CACCCTCGTGCATCTTCTCG
Human TIMP1	AGAGTGTCTGCGGATACTTCC	CCAACAGTGTAGGTCTTGGTG
Human XBP1	CCCTCCAGAACATCTCCCCAT	ACATGACTGGTGTCCAAGTTGT
Mouse Gapdh	CTTCACCACCATGGAGGAGGC	GGCATGGACTGTGGTCATGAG
Mouse Cd44	TCGATTTGAATGTAACCTGCCG	CAGTCCGGGAGATACTGTAGC
Mouse Cidec	ATGGACTACGCCATGAAGTCT	CGGTGCTAACACGACAGGG
Mouse Ndrg1	ATGTCCCGAGAGCTACATGAC	CCTGCTCCTGAACATCGAACT
Mouse Numa1	GCAGCTACGCTCCTTTCTTG	GCCCCTCTTTAGTGTCATGGATG
Mouse Pea15a	GACCAACAACATCACCCTTGA	TCTCCAGGAAGCTAAACCAGG
Mouse Rag1	TGGGAATCGTTTCAAGAGTGAC	CTTTGGGTTTTAGCGTCCACG
Mouse S100a8	AAATCACCATGCCCTCTACAAG	CCCACTTTTATCACCATCGCAA
Mouse S100a9	ATACTCTAGGAAGGAAGGACACC	TCCATGATGTCATTTATGAGGGC
Mouse Timp1	GCAACTCGGACCTGGTCATAA	CGGCCCGTGATGAGAAACT
Mouse Xbp1	AGCAGCAAGTGGTGGATTTG	GAGTTTTCTCCCGTAAAAGCTGA
