# Supplementary material for: Characterization of PANoptosis-related genes in Crohn’s disease by integrated bioinformatics, machine learning and experiments
Source: Sci Rep. 2024 May 22;14:11731. doi: 10.1038/s41598-024-62259-w (PMC11111690; doi:10.1038/s41598-024-62259-w)
Supplement: Supplementary file 1 — Supplementary Information. [file 41598_2024_62259_MOESM1_ESM.zip › Table S3.xls]

## Sheet: Gene_miRNAsnew
Supplementary file 8: Table S3. List of miRNAs interacting with the hub DE-PRGs.
Id	Label	Degree
MIMAT0000422	hsa-mir-124-3p	7
MIMAT0000255	hsa-mir-34a-5p	7
MIMAT0000084	hsa-mir-27a-3p	6
MIMAT0000646	hsa-mir-155-5p	4
MIMAT0000418	hsa-mir-23b-3p	4
MIMAT0000416	hsa-mir-1-3p	4
MIMAT0000269	hsa-mir-212-3p	4
MIMAT0004605	hsa-mir-129-2-3p	4
MIMAT0000267	hsa-mir-210-3p	4
MIMAT0019776	hsa-mir-1343-3p	4
MIMAT0000069	hsa-mir-16-5p	3
MIMAT0000081	hsa-mir-25-3p	3
MIMAT0000440	hsa-mir-191-5p	3
MIMAT0000266	hsa-mir-205-5p	3
MIMAT0000063	hsa-let-7b-5p	3
MIMAT0000423	hsa-mir-125b-5p	3
MIMAT0004950	hsa-mir-877-3p	3
MIMAT0000071	hsa-mir-17-3p	3
MIMAT0000421	hsa-mir-122-5p	3
MIMAT0000082	hsa-mir-26a-5p	3
MIMAT0000424	hsa-mir-128-3p	3
MIMAT0000275	hsa-mir-218-5p	3
MIMAT0002174	hsa-mir-484	3
MIMAT0000686	hsa-mir-34c-5p	3
MIMAT0000751	hsa-mir-330-3p	3
MIMAT0000099	hsa-mir-101-3p	3
MIMAT0001536	hsa-mir-429	3
MIMAT0000681	hsa-mir-29c-3p	3
MIMAT0000075	hsa-mir-20a-5p	3
MIMAT0003880	hsa-mir-671-5p	3
MIMAT0000449	hsa-mir-146a-5p	2
MIMAT0000087	hsa-mir-30a-5p	2
MIMAT0000419	hsa-mir-27b-3p	2
MIMAT0004748	hsa-mir-423-5p	2
MIMAT0004493	hsa-mir-20a-3p	2
MIMAT0000076	hsa-mir-21-5p	2
MIMAT0002847	hsa-mir-518c-5p	2
MIMAT0000093	hsa-mir-93-5p	2
MIMAT0000259	hsa-mir-182-5p	2
MIMAT0001541	hsa-mir-449a	2
MIMAT0000253	hsa-mir-10a-5p	2
MIMAT0004953	hsa-mir-873-5p	2
MIMAT0000765	hsa-mir-335-5p	2
MIMAT0000427	hsa-mir-133a-3p	2
MIMAT0004514	hsa-mir-29b-1-5p	2
MIMAT0004515	hsa-mir-29b-2-5p	2
MIMAT0000430	hsa-mir-138-5p	2
MIMAT0004693	hsa-mir-330-5p	2
MIMAT0017981	hsa-mir-3605-5p	2
MIMAT0004909	hsa-mir-450b-5p	2
MIMAT0000318	hsa-mir-200b-3p	2
MIMAT0004984	hsa-mir-941	2
MIMAT0000727	hsa-mir-374a-5p	2
MIMAT0000510	hsa-mir-320a	2
MIMAT0000086	hsa-mir-29a-3p	2
MIMAT0000100	hsa-mir-29b-3p	2
MIMAT0000763	hsa-mir-338-3p	2
MIMAT0000437	hsa-mir-145-5p	2
MIMAT0003335	hsa-mir-657	2
MIMAT0004494	hsa-mir-21-3p	2
MIMAT0000753	hsa-mir-342-3p	2
MIMAT0000443	hsa-mir-125a-5p	2
MIMAT0000078	hsa-mir-23a-3p	2
MIMAT0000088	hsa-mir-30a-3p	2
MIMAT0000693	hsa-mir-30e-3p	2
MIMAT0005451	hsa-mir-522-5p	2
MIMAT0004809	hsa-mir-628-5p	2
MIMAT0004501	hsa-mir-27a-5p	2
MIMAT0003327	hsa-mir-449b-5p	2
MIMAT0013517	hsa-mir-2682-5p	2
MIMAT0000685	hsa-mir-34b-5p	2
MIMAT0000251	hsa-mir-147a	2
MIMAT0000460	hsa-mir-194-5p	2
MIMAT0000445	hsa-mir-126-3p	2
MIMAT0000064	hsa-let-7c-5p	1
MIMAT0000083	hsa-mir-26b-5p	1
MIMAT0000096	hsa-mir-98-5p	1
MIMAT0000101	hsa-mir-103a-3p	1
MIMAT0000104	hsa-mir-107	1
MIMAT0000231	hsa-mir-199a-5p	1
MIMAT0000232	hsa-mir-199a-3p	1
MIMAT0000273	hsa-mir-216a-5p	1
MIMAT0000435	hsa-mir-143-3p	1
MIMAT0000752	hsa-mir-328-3p	1
MIMAT0003244	hsa-mir-579-3p	1
MIMAT0003276	hsa-mir-608	1
MIMAT0004508	hsa-mir-92a-2-5p	1
MIMAT0004808	hsa-mir-625-3p	1
MIMAT0005793	hsa-mir-320c	1
MIMAT0005887	hsa-mir-1299	1
MIMAT0004598	hsa-mir-141-5p	1
MIMAT0002809	hsa-mir-146b-5p	1
MIMAT0004518	hsa-mir-16-2-3p	1
MIMAT0004559	hsa-mir-181c-3p	1
MIMAT0002819	hsa-mir-193b-3p	1
MIMAT0000461	hsa-mir-195-5p	1
MIMAT0004563	hsa-mir-199b-3p	1
MIMAT0000263	hsa-mir-199b-5p	1
MIMAT0000274	hsa-mir-217	1
MIMAT0004569	hsa-mir-222-5p	1
MIMAT0004503	hsa-mir-29a-5p	1
MIMAT0004696	hsa-mir-323a-5p	1
MIMAT0004677	hsa-mir-34c-3p	1
MIMAT0003385	hsa-mir-363-5p	1
MIMAT0004689	hsa-mir-377-5p	1
MIMAT0000736	hsa-mir-381-3p	1
MIMAT0018974	hsa-mir-4452	1
MIMAT0019782	hsa-mir-4691-3p	1
MIMAT0002175	hsa-mir-485-5p	1
MIMAT0002804	hsa-mir-488-5p	1
MIMAT0003161	hsa-mir-493-3p	1
MIMAT0002820	hsa-mir-497-5p	1
MIMAT0005456	hsa-mir-518d-5p	1
MIMAT0002841	hsa-mir-518f-5p	1
MIMAT0005455	hsa-mir-520c-5p	1
MIMAT0002845	hsa-mir-526a	1
MIMAT0004804	hsa-mir-615-5p	1
MIMAT0010357	hsa-mir-670-5p	1
MIMAT0004510	hsa-mir-96-3p	1
MIMAT0002852	hsa-mir-517a-3p	1
MIMAT0000065	hsa-let-7d-5p	1
MIMAT0005898	hsa-mir-1246	1
MIMAT0005939	hsa-mir-1281	1
MIMAT0000250	hsa-mir-139-5p	1
MIMAT0004597	hsa-mir-140-3p	1
MIMAT0000452	hsa-mir-154-5p	1
MIMAT0004558	hsa-mir-181a-2-3p	1
MIMAT0004562	hsa-mir-196a-3p	1
MIMAT0000226	hsa-mir-196a-5p	1
MIMAT0001080	hsa-mir-196b-5p	1
MIMAT0000279	hsa-mir-222-3p	1
MIMAT0000244	hsa-mir-30c-5p	1
MIMAT0000245	hsa-mir-30d-5p	1
MIMAT0000692	hsa-mir-30e-5p	1
MIMAT0005792	hsa-mir-320b	1
MIMAT0006764	hsa-mir-320d	1
MIMAT0000761	hsa-mir-324-5p	1
MIMAT0000756	hsa-mir-326	1
MIMAT0018104	hsa-mir-3679-5p	1
MIMAT0004757	hsa-mir-431-3p	1
MIMAT0004775	hsa-mir-502-3p	1
MIMAT0022276	hsa-mir-5581-3p	1
MIMAT0004796	hsa-mir-576-3p	1
MIMAT0003317	hsa-mir-647	1
MIMAT0004814	hsa-mir-654-3p	1
MIMAT0000092	hsa-mir-92a-3p	1
MIMAT0004983	hsa-mir-940	1
MIMAT0022720	hsa-mir-1304-3p	1
MIMAT0000271	hsa-mir-214-3p	1
MIMAT0015072	hsa-mir-320e	1
MIMAT0000722	hsa-mir-370-3p	1
MIMAT0000103	hsa-mir-106a-5p	1
MIMAT0000680	hsa-mir-106b-5p	1
MIMAT0005459	hsa-mir-1224-3p	1
MIMAT0000770	hsa-mir-133b	1
MIMAT0004549	hsa-mir-148a-5p	1
MIMAT0000070	hsa-mir-17-5p	1
MIMAT0004612	hsa-mir-186-3p	1
MIMAT0000617	hsa-mir-200c-3p	1
MIMAT0001413	hsa-mir-20b-5p	1
MIMAT0004587	hsa-mir-23b-5p	1
MIMAT0004679	hsa-mir-296-3p	1
MIMAT0015378	hsa-mir-3065-3p	1
MIMAT0004701	hsa-mir-338-5p	1
MIMAT0000732	hsa-mir-378a-3p	1
MIMAT0014999	hsa-mir-378b	1
MIMAT0016847	hsa-mir-378c	1
MIMAT0005788	hsa-mir-513b-5p	1
MIMAT0003165	hsa-mir-545-3p	1
MIMAT0000252	hsa-mir-7-5p	1
MIMAT0000441	hsa-mir-9-5p	1
MIMAT0000095	hsa-mir-96-5p	1
MIMAT0000442	hsa-mir-9-3p	1
MIMAT0000254	hsa-mir-10b-5p	1
MIMAT0000728	hsa-mir-375	1
MIMAT0000062	hsa-let-7a-5p	1
MIMAT0005878	hsa-mir-1287-5p	1
MIMAT0000450	hsa-mir-149-5p	1
MIMAT0004568	hsa-mir-221-5p	1
MIMAT0000077	hsa-mir-22-3p	1
MIMAT0004551	hsa-mir-30d-3p	1
MIMAT0004811	hsa-mir-33b-3p	1
MIMAT0022474	hsa-mir-548ax	1
MIMAT0003220	hsa-mir-556-5p	1
MIMAT0003240	hsa-mir-575	1
MIMAT0003271	hsa-mir-603	1
MIMAT0003273	hsa-mir-605-5p	1
MIMAT0003321	hsa-mir-651-5p	1
MIMAT0000091	hsa-mir-33a-5p	1
MIMAT0000773	hsa-mir-346	1
MIMAT0004585	hsa-let-7i-3p	1
MIMAT0004592	hsa-mir-125b-1-3p	1
MIMAT0004603	hsa-mir-125b-2-3p	1
MIMAT0000425	hsa-mir-130a-3p	1
MIMAT0000431	hsa-mir-140-5p	1
MIMAT0000434	hsa-mir-142-3p	1
MIMAT0004767	hsa-mir-193b-5p	1
MIMAT0004671	hsa-mir-194-3p	1
MIMAT0000264	hsa-mir-203a-3p	1
MIMAT0004495	hsa-mir-22-5p	1
MIMAT0000080	hsa-mir-24-3p	1
MIMAT0004504	hsa-mir-31-3p	1
MIMAT0004676	hsa-mir-34b-3p	1
MIMAT0001340	hsa-mir-423-3p	1
MIMAT0001341	hsa-mir-424-5p	1
MIMAT0002874	hsa-mir-503-5p	1
MIMAT0003221	hsa-mir-557	1
MIMAT0003236	hsa-mir-571	1
MIMAT0000426	hsa-mir-132-3p	1
MIMAT0002816	hsa-mir-494-3p	1
MIMAT0000074	hsa-mir-19b-3p	1
MIMAT0004795	hsa-mir-574-5p	1
MIMAT0000243	hsa-mir-148a-3p	1
MIMAT0000759	hsa-mir-148b-3p	1
MIMAT0000438	hsa-mir-152-3p	1
MIMAT0002846	hsa-mir-520c-3p	1
miRNAs, microRNAs. DE-PRGs, differentially expressed PANoptosis-related genes.
