# Supplementary material for: Characterization of PANoptosis-related genes in Crohn’s disease by integrated bioinformatics, machine learning and experiments
Source: Sci Rep. 2024 May 22;14:11731. doi: 10.1038/s41598-024-62259-w (PMC11111690; doi:10.1038/s41598-024-62259-w)
Supplement: Supplementary file 1 — Supplementary Information. [file 41598_2024_62259_MOESM1_ESM.zip › Table S4.xls]

## Sheet: TF_genes
Supplementary file 10: Table S4. List of TFs regulating the hub DE-PRGs.
Hub DE-PRGs	TFs
CIDEC	NKX3-1
CIDEC	NR2F1
CIDEC	FOXC1
CIDEC	GATA2
CIDEC	YY1
CIDEC	SRF
CIDEC	RELA
CIDEC	IRF2
CIDEC	FOXF2
CIDEC	SREBF2
PEA15	REL
PEA15	GATA2
PEA15	FOXL1
PEA15	HNF4A
PEA15	NFKB1
PEA15	RELA
PEA15	TP53
PEA15	PAX2
S100A8	ARID3A
S100A8	NOBOX
S100A8	PRRX2
S100A8	NKX2-5
S100A8	FOXC1
S100A8	POU2F2
S100A8	NFYA
S100A8	SRF
S100A8	PPARG
S100A8	STAT3
S100A8	HNF4A
S100A8	NFKB1
S100A8	USF2
NDRG1	CEBPB
NDRG1	JUN
NDRG1	FOXC1
NDRG1	NFYA
NDRG1	E2F1
NDRG1	TFAP2A
NDRG1	RELA
NDRG1	USF2
TIMP1	JUND
TIMP1	FOXC1
TIMP1	YY1
TIMP1	NFIC
TIMP1	HNF4A
TIMP1	RELA
TIMP1	SREBF1
CD44	CREB1
CD44	FOXC1
CD44	SRF
CD44	HINFP
CD44	SREBF1
RAG1	FOXC1
RAG1	GATA2
RAG1	SRF
S100A9	FOXC1
S100A9	USF2
NUMA1	GATA2
NUMA1	FOXL1
NUMA1	NFIC
NUMA1	E2F1
NUMA1	HINFP
NUMA1	NFKB1
XBP1	GATA3
XBP1	HNF4A
XBP1	HINFP
XBP1	NFKB1
XBP1	RELA
XBP1	TP53
TFs, transcription factors. DE-PRGs, differentially expressed PANoptosis-related genes.
