# Supplementary material for: Characterization of PANoptosis-related genes in Crohn’s disease by integrated bioinformatics, machine learning and experiments
Source: Sci Rep. 2024 May 22;14:11731. doi: 10.1038/s41598-024-62259-w (PMC11111690; doi:10.1038/s41598-024-62259-w)
Supplement: Supplementary file 1 — Supplementary Information. [file 41598_2024_62259_MOESM1_ESM.zip › Table S5.xls]

## Sheet: Drugs_Genes_othersgene1dataset
Supplementary file 12: Table S5. List of drugs acting on the hub DE-PRGs.
Id	Drug_name	Interaction_types
CD44	HYALURONAN	inhibitor
CD44	GENTAMICIN	inhibitor
CD44	PROGESTERONE	antagonist
S100A8	METHOTREXATE	inhibitor
S100A9	PAQUINIMOD	agonist
S100A9	TASQUINIMOD	inhibitor
XBP1	CHEMBL523200	inhibitor
XBP1	CHEMBL1494650	agonist
XBP1	CHEMBL1567571	partial agonist
XBP1	ANGUSTIBALIN	inhibitor
XBP1	CHEMBL300389	agonist
XBP1	GRINIMIBINE	activator
XBP1	CALCIMYCIN	agonist
XBP1	FLUSPIRILENE	blocker
XBP1	CHEMBL584458	inhibitor
XBP1	ISOVELLERAL	modulator
XBP1	GARCINONE E	blocker
XBP1	PROTOAPIGENONE	inhibitor
XBP1	CHEMBL1520837	inhibitor
XBP1	DITHIAZANINE IODIDE	inhibitor
XBP1	CHEMBL2095095	agonist
XBP1	PIMOZIDE	inhibitor
XBP1	CHEMBL528181	inhibitor
XBP1	CHEMBL1224755	antagonist
XBP1	HELENALIN	agonist
DE-PRGs, differentially expressed PANoptosis-related genes.
